# Supplementary material for: A Novel Inducible Prophage from Burkholderia vietnamiensis G4 Is Widely Distributed across the Species and Has Lytic Activity against Pathogenic Burkholderia
Source: Viruses. 2020 May 31;12(6):601. doi: 10.3390/v12060601 (PMC7354579; doi:10.3390/v12060601)
Supplement: Supplementary file 1 [file viruses-12-00601-s001.zip]

Archive with 2 entries (2 files):
- viruses-806493-suppl.pdf
- viruses_Weiser_et_al_TableS1.xlsx
